# Supplementary material for: Health for all? A cost-utility evaluation of Colombia's policy to enroll Venezuelan migrants (2021–2023)
Source: J Migr Health. 2025 Oct 31;12:100374. doi: 10.1016/j.jmh.2025.100374 (PMC12661300; doi:10.1016/j.jmh.2025.100374)
Supplement: Supplementary file 1 [file mmc1.xlsx]

## Sheet: Supplement 1
Year	Age group	Frequency of use of health services per capita by Venezuelans	Per capita cost of health services per capita of Venezuelans	Frequency of use of health services per capita by Colombians	Per capita cost of health services per capita of Colombians	Difference relating to Colombians - Frequency of use of health services	Difference relating to Colombians - Per capita cost of health services
2022	<1	1	0	4.99091	261659	-0.799636	-1
2023	<1	1.3	47457.2	11.6375	635451	-0.888293	-0.925317
2021	1-4	27.3514	1.26796e+06	15.4023	561047	0.775802	1.25999
2022	1-4	10.0455	379452	16.7456	476786	-0.400113	-0.204146
2023	1-4	11.291	541519	15.8379	780523	-0.28709	-0.30621
2021	5-14	10.2902	708282	8.80747	399187	0.168348	0.774309
2022	5-14	9.57511	308004	10.7349	340850	-0.108039	-0.0963664
2023	5-14	10.1093	418984	10.8361	496135	-0.0670737	-0.155504
2021	15-18 Males	11.1546	338018	8.88514	472956	0.255424	-0.285307
2021	15-18 Females	12.1041	603800	10.4616	473553	0.156996	0.275043
2022	15-18 Males	10.356	422160	10.4314	375091	-0.00723055	0.125485
2022	15-18 Females	13.337	472608	13.6578	452515	-0.023489	0.0444014
2023	15-18 Males	10.9367	2.7641e+06	10.945	718626	-0.000756695	2.84637
2023	15-18 Females	15.6874	4.48568e+06	15.1872	828203	0.0329338	4.41616
2021	19-44 Males	12.2865	808090	9.24013	583488	0.329693	0.384931
2021	19-44 Females	18.5666	969914	15.2065	774990	0.220965	0.251519
2022	19-44 Males	11.408	624467	10.367	502394	0.100415	0.242984
2022	19-44 Females	18.2786	794104	17.6735	708882	0.0342404	0.120221
2023	19-44 Males	11.4275	671260	11.2498	752490	0.0157955	-0.107949
2023	19-44 Females	18.3195	1.90077e+06	18.15	1.357e+06	0.00933887	0.400716
2021	45-49	18.102	1.61718e+06	14.3051	834859	0.265427	0.937073
2022	45-49	17.0065	806001	16.686	738496	0.0192083	0.0914087
2023	45-49	17.8731	1.02781e+06	17.4576	1.35431e+06	0.023797	-0.241086
2021	50-54	19.2542	1.16204e+06	15.78	954155	0.220168	0.217873
2022	50-54	18.0229	817233	18.3627	798898	-0.0185028	0.022951
2023	50-54	19.6398	1.17184e+06	19.1601	1.51934e+06	0.0250364	-0.22872
2021	55-59	22.3559	1.27711e+06	17.3044	1.06019e+06	0.291918	0.204608
2022	55-59	19.8854	947120	19.988	887701	-0.00512928	0.0669358
2023	55-59	21.4043	1.51413e+06	20.648	1.47702e+06	0.036627	0.0251274
2021	60-64	23.0962	1.59515e+06	19.1836	1.46441e+06	0.203954	0.0892809
2022	60-64	21.5307	1.13012e+06	21.9643	991188	-0.0197398	0.140167
2023	60-64	25.0203	3.11639e+06	22.9627	1.50464e+06	0.0896058	1.07119
2021	65-69	25.8064	1.28678e+06	21.4858	1.45642e+06	0.201091	-0.116474
2022	65-69	24.9224	1.33293e+06	24.6015	1.14228e+06	0.0130449	0.166903
2023	65-69	26.6372	1.98565e+06	25.6745	2.06035e+06	0.037495	-0.036253
2021	70-74	26.3616	3.93795e+06	23.4642	1.72413e+06	0.123483	1.28402
2022	70-74	27.6899	1.51872e+06	27.0219	1.26793e+06	0.024718	0.197791
2023	70-74	30.643	2.71288e+06	27.9211	2.22691e+06	0.0974872	0.218225
2021	≥75	28.6451	1.9938e+06	26.1424	1.64503e+06	0.09573	0.212012
2022	≥75	30.645	1.58448e+06	29.8566	1.36813e+06	0.0264079	0.158134
2023	≥75	30.8644	3.40289e+07	30.6795	2.13848e+06	0.0060274	14.9127
